# Supplementary material for: The influence of flight style on the aerodynamic properties of avian wings as fixed lifting surfaces
Source: PeerJ. 2016 Oct 20;4:e2495. doi: 10.7717/peerj.2495 (PMC5075716; doi:10.7717/peerj.2495)
Supplement: Data S1 [file peerj-04-2495-s001.xlsx]

## Sheet: static_data_at_common_angles.cs
Species	Binomial	Angle of attack (degrees)	U (m/s)	Lift (N)	Drag (N)	Lift:Drag	Area (m2)	Body mass (kg)	semispan (m)	Aspect ratio
snipe	Gallinago gallinago	0	12.1	1.03815	0.292533	3.54883	0.021	0.105	0.19	6.87619
snipe	Gallinago gallinago	0	13.9	1.25118	0.354153	3.53289	0.021	0.105	0.19	6.87619
snipe	Gallinago gallinago	0	15.7	1.48044	0.430232	3.44102	0.021	0.105	0.19	6.87619
snipe	Gallinago gallinago	0	8.1	0.477115	0.141343	3.3756	0.021	0.105	0.19	6.87619
snipe	Gallinago gallinago	0	9.9	0.71987	0.214617	3.35421	0.021	0.105	0.19	6.87619
snipe	Gallinago gallinago	10	12	1.30737	0.47813	2.73434	0.021	0.105	0.19	6.87619
snipe	Gallinago gallinago	10	13.8	1.67586	0.576752	2.90569	0.021	0.105	0.19	6.87619
snipe	Gallinago gallinago	10	15.8	2.14926	0.699167	3.07403	0.021	0.105	0.19	6.87619
snipe	Gallinago gallinago	10	7.7	0.570226	0.255397	2.2327	0.021	0.105	0.19	6.87619
snipe	Gallinago gallinago	10	9.9	0.880068	0.366071	2.40409	0.021	0.105	0.19	6.87619
snipe	Gallinago gallinago	20	10	0.982987	0.541512	1.81526	0.021	0.105	0.19	6.87619
snipe	Gallinago gallinago	20	11.9	1.38511	0.723023	1.91572	0.021	0.105	0.19	6.87619
snipe	Gallinago gallinago	20	13.9	1.82606	0.9041	2.01975	0.021	0.105	0.19	6.87619
snipe	Gallinago gallinago	20	16	2.44779	1.12946	2.16723	0.021	0.105	0.19	6.87619
snipe	Gallinago gallinago	20	7.7	0.656737	0.389837	1.68464	0.021	0.105	0.19	6.87619
snipe	Gallinago gallinago	-10	10.2	0.186123	0.1818	1.02378	0.021	0.105	0.19	6.87619
snipe	Gallinago gallinago	-10	12	0.209057	0.245305	0.852233	0.021	0.105	0.19	6.87619
snipe	Gallinago gallinago	-10	13.9	0.256427	0.320559	0.799939	0.021	0.105	0.19	6.87619
snipe	Gallinago gallinago	-10	16	0.244916	0.404941	0.604819	0.021	0.105	0.19	6.87619
snipe	Gallinago gallinago	-10	7.9	0.137879	0.123975	1.11215	0.021	0.105	0.19	6.87619
snipe	Gallinago gallinago	30	10.1	0.926355	0.73539	1.25968	0.021	0.105	0.19	6.87619
snipe	Gallinago gallinago	30	12	1.43595	1.02796	1.39689	0.021	0.105	0.19	6.87619
snipe	Gallinago gallinago	30	13.9	1.86441	1.2684	1.46989	0.021	0.105	0.19	6.87619
snipe	Gallinago gallinago	30	15.8	2.38947	1.53868	1.55293	0.021	0.105	0.19	6.87619
snipe	Gallinago gallinago	30	7.9	0.515036	0.441296	1.1671	0.021	0.105	0.19	6.87619
snipe	Gallinago gallinago	-20	10.1	-0.0730581	0.155855	-0.468757	0.021	0.105	0.19	6.87619
snipe	Gallinago gallinago	-20	12.2	-0.137384	0.23813	-0.57693	0.021	0.105	0.19	6.87619
snipe	Gallinago gallinago	-20	14.1	-0.225172	0.323534	-0.695978	0.021	0.105	0.19	6.87619
snipe	Gallinago gallinago	-20	16	-0.35566	0.430887	-0.825413	0.021	0.105	0.19	6.87619
snipe	Gallinago gallinago	-20	8.2	-0.105125	0.111166	-0.94566	0.021	0.105	0.19	6.87619
golden plover	Pluvialis apricaria	-10	12	0.550284	0.332592	1.65453	0.03	0.214	0.25	8.33333
golden plover	Pluvialis apricaria	-10	13.9	0.644583	0.427684	1.50715	0.03	0.214	0.25	8.33333
golden plover	Pluvialis apricaria	-10	15.7	0.658504	0.553448	1.18982	0.03	0.214	0.25	8.33333
golden plover	Pluvialis apricaria	-10	7.7	0.297063	0.138512	2.14467	0.03	0.214	0.25	8.33333
golden plover	Pluvialis apricaria	-10	9.8	0.450239	0.234911	1.91664	0.03	0.214	0.25	8.33333
golden plover	Pluvialis apricaria	-20	12	-0.596753	0.324818	-1.83719	0.03	0.214	0.25	8.33333
golden plover	Pluvialis apricaria	-20	14	-0.812521	0.436664	-1.86075	0.03	0.214	0.25	8.33333
golden plover	Pluvialis apricaria	-20	15.7	-0.951731	0.569634	-1.67078	0.03	0.214	0.25	8.33333
golden plover	Pluvialis apricaria	-20	7.8	-0.260437	0.13198	-1.9733	0.03	0.214	0.25	8.33333
golden plover	Pluvialis apricaria	-20	9.9	-0.411269	0.223547	-1.83975	0.03	0.214	0.25	8.33333
golden plover	Pluvialis apricaria	0	10	1.42492	0.441063	3.23065	0.03	0.214	0.25	8.33333
golden plover	Pluvialis apricaria	0	12.1	1.95495	0.571185	3.42263	0.03	0.214	0.25	8.33333
golden plover	Pluvialis apricaria	0	13.9	2.53735	0.694117	3.65551	0.03	0.214	0.25	8.33333
golden plover	Pluvialis apricaria	0	15.8	3.1486	0.8396	3.75012	0.03	0.214	0.25	8.33333
golden plover	Pluvialis apricaria	0	7.8	0.704773	0.26865	2.62339	0.03	0.214	0.25	8.33333
golden plover	Pluvialis apricaria	10	10.2	1.49653	0.710167	2.10729	0.03	0.214	0.25	8.33333
golden plover	Pluvialis apricaria	10	11.9	2.06203	0.927531	2.22314	0.03	0.214	0.25	8.33333
golden plover	Pluvialis apricaria	10	13.8	2.71037	1.13847	2.38071	0.03	0.214	0.25	8.33333
golden plover	Pluvialis apricaria	10	15.7	3.60651	1.38725	2.59975	0.03	0.214	0.25	8.33333
golden plover	Pluvialis apricaria	10	7.9	0.759654	0.410377	1.85111	0.03	0.214	0.25	8.33333
golden plover	Pluvialis apricaria	20	11.9	2.02229	1.30789	1.54622	0.03	0.214	0.25	8.33333
golden plover	Pluvialis apricaria	20	14	2.68716	1.65309	1.62554	0.03	0.214	0.25	8.33333
golden plover	Pluvialis apricaria	20	15.7	3.46931	2.00754	1.72814	0.03	0.214	0.25	8.33333
golden plover	Pluvialis apricaria	20	7.8	0.78272	0.568239	1.37745	0.03	0.214	0.25	8.33333
golden plover	Pluvialis apricaria	20	9.9	1.38189	0.946552	1.45992	0.03	0.214	0.25	8.33333
golden plover	Pluvialis apricaria	30	12	1.95025	1.69053	1.15363	0.03	0.214	0.25	8.33333
golden plover	Pluvialis apricaria	30	13.9	2.6038	2.14805	1.21217	0.03	0.214	0.25	8.33333
golden plover	Pluvialis apricaria	30	15.7	3.38716	2.65336	1.27655	0.03	0.214	0.25	8.33333
golden plover	Pluvialis apricaria	30	7.8	0.746579	0.725086	1.02964	0.03	0.214	0.25	8.33333
golden plover	Pluvialis apricaria	30	9.9	1.3291	1.21586	1.09314	0.03	0.214	0.25	8.33333
teal duck	Anas crecca	-10	11.9	0.789299	0.405388	1.94702	0.026	0.305	0.2	6.15385
teal duck	Anas crecca	-10	13.9	1.11601	0.519979	2.14626	0.026	0.305	0.2	6.15385
teal duck	Anas crecca	-10	7.7	0.302646	0.184943	1.63642	0.026	0.305	0.2	6.15385
teal duck	Anas crecca	-10	9.9	0.539568	0.309368	1.7441	0.026	0.305	0.2	6.15385
teal duck	Anas crecca	-20	10	-0.0654911	0.227468	-0.287914	0.026	0.305	0.2	6.15385
teal duck	Anas crecca	-20	11.9	-0.10366	0.314939	-0.329144	0.026	0.305	0.2	6.15385
teal duck	Anas crecca	-20	13.9	-0.147988	0.417325	-0.354611	0.026	0.305	0.2	6.15385
teal duck	Anas crecca	-20	15.7	-0.248875	0.570052	-0.436582	0.026	0.305	0.2	6.15385
teal duck	Anas crecca	-20	7.7	-0.0123966	0.135777	-0.0913012	0.026	0.305	0.2	6.15385
teal duck	Anas crecca	0	10.1	1.21612	0.464967	2.6155	0.026	0.305	0.2	6.15385
teal duck	Anas crecca	0	12	1.68211	0.620953	2.70892	0.026	0.305	0.2	6.15385
teal duck	Anas crecca	0	13.9	2.28329	0.794149	2.87514	0.026	0.305	0.2	6.15385
teal duck	Anas crecca	0	15.7	2.86989	0.965504	2.97243	0.026	0.305	0.2	6.15385
teal duck	Anas crecca	0	7.8	0.706991	0.270225	2.6163	0.026	0.305	0.2	6.15385
teal duck	Anas crecca	10	10	1.28626	0.709025	1.81412	0.026	0.305	0.2	6.15385
teal duck	Anas crecca	10	11.9	1.76649	0.951099	1.85731	0.026	0.305	0.2	6.15385
teal duck	Anas crecca	10	13.9	2.39305	1.22929	1.9467	0.026	0.305	0.2	6.15385
teal duck	Anas crecca	10	15.7	3.25499	1.55248	2.09664	0.026	0.305	0.2	6.15385
teal duck	Anas crecca	10	7.7	0.701858	0.417099	1.68271	0.026	0.305	0.2	6.15385
teal duck	Anas crecca	20	10	1.24747	0.976	1.27815	0.026	0.305	0.2	6.15385
teal duck	Anas crecca	20	11.9	1.77815	1.33765	1.32931	0.026	0.305	0.2	6.15385
teal duck	Anas crecca	20	14	2.39323	1.72621	1.38641	0.026	0.305	0.2	6.15385
teal duck	Anas crecca	20	15.6	3.35669	2.22404	1.50928	0.026	0.305	0.2	6.15385
teal duck	Anas crecca	20	7.8	0.694437	0.568679	1.22114	0.026	0.305	0.2	6.15385
teal duck	Anas crecca	30	11.8	1.72179	1.72885	0.99592	0.026	0.305	0.2	6.15385
teal duck	Anas crecca	30	13.9	2.31668	2.23164	1.03811	0.026	0.305	0.2	6.15385
teal duck	Anas crecca	30	7.6	0.700148	0.752187	0.930817	0.026	0.305	0.2	6.15385
teal duck	Anas crecca	30	9.9	1.21278	1.26193	0.961051	0.026	0.305	0.2	6.15385
jay	Garrulus glandarius	-10	10	-0.178298	0.246977	-0.721922	0.0445	0.168	0.22	4.35056
jay	Garrulus glandarius	-10	11.8	-0.22939	0.341038	-0.672625	0.0445	0.168	0.22	4.35056
jay	Garrulus glandarius	-10	13.8	-0.317085	0.455333	-0.69638	0.0445	0.168	0.22	4.35056
jay	Garrulus glandarius	-10	16	-0.474652	0.645358	-0.735487	0.0445	0.168	0.22	4.35056
jay	Garrulus glandarius	-10	7.6	-0.102638	0.144962	-0.708034	0.0445	0.168	0.22	4.35056
jay	Garrulus glandarius	-20	11.9	-0.628473	0.425203	-1.47805	0.0445	0.168	0.22	4.35056
jay	Garrulus glandarius	-20	13.9	-0.791246	0.562219	-1.40736	0.0445	0.168	0.22	4.35056
jay	Garrulus glandarius	-20	16.2	-1.03781	0.792434	-1.30965	0.0445	0.168	0.22	4.35056
jay	Garrulus glandarius	-20	7.7	-0.320603	0.19728	-1.62512	0.0445	0.168	0.22	4.35056
jay	Garrulus glandarius	-20	9.9	-0.467393	0.3039	-1.53798	0.0445	0.168	0.22	4.35056
jay	Garrulus glandarius	0	10.1	0.636826	0.236961	2.68747	0.0445	0.168	0.22	4.35056
jay	Garrulus glandarius	0	11.9	0.646713	0.310862	2.08039	0.0445	0.168	0.22	4.35056
jay	Garrulus glandarius	0	13.9	0.635019	0.408055	1.55621	0.0445	0.168	0.22	4.35056
jay	Garrulus glandarius	0	15.6	0.605979	0.549419	1.10294	0.0445	0.168	0.22	4.35056
jay	Garrulus glandarius	0	7.7	0.53231	0.156868	3.39337	0.0445	0.168	0.22	4.35056
jay	Garrulus glandarius	10	10	1.35006	0.408333	3.30627	0.0445	0.168	0.22	4.35056
jay	Garrulus glandarius	10	11.9	1.52661	0.473505	3.22406	0.0445	0.168	0.22	4.35056
jay	Garrulus glandarius	10	13.9	1.64706	0.551518	2.98642	0.0445	0.168	0.22	4.35056
jay	Garrulus glandarius	10	15.7	1.75656	0.667216	2.63267	0.0445	0.168	0.22	4.35056
jay	Garrulus glandarius	10	7.6	0.962505	0.311062	3.09426	0.0445	0.168	0.22	4.35056
jay	Garrulus glandarius	20	10	1.81385	0.656807	2.76161	0.0445	0.168	0.22	4.35056
jay	Garrulus glandarius	20	12	2.2257	0.751867	2.96022	0.0445	0.168	0.22	4.35056
jay	Garrulus glandarius	20	13.8	2.52313	0.836283	3.01707	0.0445	0.168	0.22	4.35056
jay	Garrulus glandarius	20	15.7	2.76349	0.941992	2.93367	0.0445	0.168	0.22	4.35056
jay	Garrulus glandarius	20	7.8	1.19073	0.492682	2.41684	0.0445	0.168	0.22	4.35056
jay	Garrulus glandarius	30	11.9	2.41845	1.01702	2.37797	0.0445	0.168	0.22	4.35056
jay	Garrulus glandarius	30	7.6	1.15567	0.654731	1.7651	0.0445	0.168	0.22	4.35056
jay	Garrulus glandarius	30	9.9	1.96161	0.901583	2.17574	0.0445	0.168	0.22	4.35056
magpie	Pica pica	-10	11.9	-0.362553	0.388253	-0.933806	0.0503	0.206	0.25	4.97018
magpie	Pica pica	-10	13.8	-0.47876	0.502184	-0.953355	0.0503	0.206	0.25	4.97018
magpie	Pica pica	-10	15.7	-0.642226	0.653406	-0.98289	0.0503	0.206	0.25	4.97018
magpie	Pica pica	-10	7.8	-0.152801	0.153736	-0.993914	0.0503	0.206	0.25	4.97018
magpie	Pica pica	-10	9.8	-0.256874	0.270564	-0.949402	0.0503	0.206	0.25	4.97018
magpie	Pica pica	-20	12	-0.974497	0.600367	-1.62317	0.0503	0.206	0.25	4.97018
magpie	Pica pica	-20	13.8	-1.21182	0.762316	-1.58965	0.0503	0.206	0.25	4.97018
magpie	Pica pica	-20	15.9	-1.49094	0.960211	-1.55272	0.0503	0.206	0.25	4.97018
magpie	Pica pica	-20	7.8	-0.401914	0.253146	-1.58768	0.0503	0.206	0.25	4.97018
magpie	Pica pica	-20	9.8	-0.708472	0.431146	-1.64323	0.0503	0.206	0.25	4.97018
magpie	Pica pica	0	12	0.791774	0.355455	2.22749	0.0503	0.206	0.25	4.97018
magpie	Pica pica	0	13.8	0.827738	0.443537	1.86622	0.0503	0.206	0.25	4.97018
magpie	Pica pica	0	15.9	0.84558	0.558464	1.51412	0.0503	0.206	0.25	4.97018
magpie	Pica pica	0	7.8	0.478502	0.173179	2.76305	0.0503	0.206	0.25	4.97018
magpie	Pica pica	0	9.9	0.684565	0.27011	2.5344	0.0503	0.206	0.25	4.97018
magpie	Pica pica	10	10	1.66862	0.455938	3.65974	0.0503	0.206	0.25	4.97018
magpie	Pica pica	10	11.9	2.08381	0.55386	3.76235	0.0503	0.206	0.25	4.97018
magpie	Pica pica	10	13.9	2.45764	0.650251	3.77953	0.0503	0.206	0.25	4.97018
magpie	Pica pica	10	16	2.76547	0.752858	3.6733	0.0503	0.206	0.25	4.97018
magpie	Pica pica	10	8	1.13757	0.334029	3.40561	0.0503	0.206	0.25	4.97018
magpie	Pica pica	20	11.9	3.15318	0.965512	3.26581	0.0503	0.206	0.25	4.97018
magpie	Pica pica	20	13.8	3.77993	1.08906	3.4708	0.0503	0.206	0.25	4.97018
magpie	Pica pica	20	15.8	4.48401	1.24496	3.60171	0.0503	0.206	0.25	4.97018
magpie	Pica pica	20	7.8	1.28887	0.553319	2.32934	0.0503	0.206	0.25	4.97018
magpie	Pica pica	20	9.8	2.33753	0.816282	2.86362	0.0503	0.206	0.25	4.97018
magpie	Pica pica	30	12	3.08791	1.41483	2.18253	0.0503	0.206	0.25	4.97018
magpie	Pica pica	30	13.9	3.87854	1.62083	2.39294	0.0503	0.206	0.25	4.97018
magpie	Pica pica	30	8	1.2696	0.769761	1.64934	0.0503	0.206	0.25	4.97018
magpie	Pica pica	30	9.9	2.15637	1.12343	1.91944	0.0503	0.206	0.25	4.97018
wigeon	Anas penelope	-10	12	-0.910035	0.74558	-1.22057	0.062	0.7715	0.34	7.45806
wigeon	Anas penelope	-10	15.8	-0.016391	0.867954	-0.0188847	0.062	0.7715	0.34	7.45806
wigeon	Anas penelope	-10	7.8	0.26122	0.159589	1.63683	0.062	0.7715	0.34	7.45806
wigeon	Anas penelope	-20	11.7	-1.42933	0.780438	-1.83145	0.062	0.7715	0.34	7.45806
wigeon	Anas penelope	-20	15.9	-3.09754	1.65236	-1.87462	0.062	0.7715	0.34	7.45806
wigeon	Anas penelope	-20	7.9	-0.38907	0.2693	-1.44474	0.062	0.7715	0.34	7.45806
wigeon	Anas penelope	0	12	2.80481	0.807483	3.47353	0.062	0.7715	0.34	7.45806
wigeon	Anas penelope	0	15.9	4.68159	1.10197	4.24838	0.062	0.7715	0.34	7.45806
wigeon	Anas penelope	0	8	0.0829667	0.480568	0.172643	0.062	0.7715	0.34	7.45806
wigeon	Anas penelope	10	11.9	4.75493	1.51442	3.13977	0.062	0.7715	0.34	7.45806
wigeon	Anas penelope	10	15.9	8.20765	2.18369	3.75861	0.062	0.7715	0.34	7.45806
wigeon	Anas penelope	10	8	2.24749	0.776697	2.89365	0.062	0.7715	0.34	7.45806
wigeon	Anas penelope	20	11.9	4.96022	2.41387	2.05489	0.062	0.7715	0.34	7.45806
wigeon	Anas penelope	20	15.9	9.89436	3.72124	2.65889	0.062	0.7715	0.34	7.45806
wigeon	Anas penelope	20	7.9	2.17958	1.19153	1.82923	0.062	0.7715	0.34	7.45806
wigeon	Anas penelope	30	11.8	4.94433	3.37203	1.46628	0.062	0.7715	0.34	7.45806
wigeon	Anas penelope	30	15.9	8.96147	5.33462	1.67987	0.062	0.7715	0.34	7.45806
wigeon	Anas penelope	30	7.8	2.08288	1.59825	1.30323	0.062	0.7715	0.34	7.45806
mallard	Anas platyrhynchos	-10	11.9	0.0850949	0.616441	0.138042	0.087	1.082	0.35	5.63218
mallard	Anas platyrhynchos	-10	15.7	-0.0767911	1.13753	-0.0675072	0.087	1.082	0.35	5.63218
mallard	Anas platyrhynchos	-10	7.9	0.0245912	0.272803	0.0901427	0.087	1.082	0.35	5.63218
mallard	Anas platyrhynchos	-20	11.9	-1.45755	0.962305	-1.51465	0.087	1.082	0.35	5.63218
mallard	Anas platyrhynchos	-20	15.9	-2.70702	1.77	-1.52939	0.087	1.082	0.35	5.63218
mallard	Anas platyrhynchos	-20	8	-0.585641	0.422259	-1.38693	0.087	1.082	0.35	5.63218
mallard	Anas platyrhynchos	0	11.9	3.22551	0.998689	3.22975	0.087	1.082	0.35	5.63218
mallard	Anas platyrhynchos	0	15.8	5.33294	1.4085	3.78625	0.087	1.082	0.35	5.63218
mallard	Anas platyrhynchos	0	7.9	0.801401	0.514077	1.55891	0.087	1.082	0.35	5.63218
mallard	Anas platyrhynchos	10	11.9	5.0149	1.87916	2.66869	0.087	1.082	0.35	5.63218
mallard	Anas platyrhynchos	10	15.7	8.97515	2.79475	3.21143	0.087	1.082	0.35	5.63218
mallard	Anas platyrhynchos	10	7.7	2.2325	0.904529	2.46814	0.087	1.082	0.35	5.63218
mallard	Anas platyrhynchos	20	11.9	5.50526	2.92667	1.88106	0.087	1.082	0.35	5.63218
mallard	Anas platyrhynchos	20	15.8	11.0509	4.64929	2.3769	0.087	1.082	0.35	5.63218
mallard	Anas platyrhynchos	20	8	2.62515	1.48209	1.77125	0.087	1.082	0.35	5.63218
mallard	Anas platyrhynchos	30	11.9	5.83709	4.08711	1.42817	0.087	1.082	0.35	5.63218
mallard	Anas platyrhynchos	30	15.7	11.11	6.63527	1.67438	0.087	1.082	0.35	5.63218
mallard	Anas platyrhynchos	30	8	2.62971	1.99642	1.31721	0.087	1.082	0.35	5.63218
woodcock	Scolopax rusticola	-10	11.9	-0.639131	0.517423	-1.23522	0.048	0.3095	0.27	6.075
woodcock	Scolopax rusticola	-10	15.8	-1.1767	0.923714	-1.27388	0.048	0.3095	0.27	6.075
woodcock	Scolopax rusticola	-10	7.8	-0.407275	0.307961	-1.32249	0.048	0.3095	0.27	6.075
woodcock	Scolopax rusticola	-20	12	-1.31134	0.854883	-1.53394	0.048	0.3095	0.27	6.075
woodcock	Scolopax rusticola	-20	15.8	-2.15755	1.44457	-1.49356	0.048	0.3095	0.27	6.075
woodcock	Scolopax rusticola	-20	7.8	-0.919123	0.549971	-1.67122	0.048	0.3095	0.27	6.075
woodcock	Scolopax rusticola	0	11.8	1.12547	0.515341	2.18393	0.048	0.3095	0.27	6.075
woodcock	Scolopax rusticola	0	15.8	1.62573	0.857544	1.89579	0.048	0.3095	0.27	6.075
woodcock	Scolopax rusticola	0	7.7	-0.237425	0.278671	-0.851991	0.048	0.3095	0.27	6.075
woodcock	Scolopax rusticola	10	11.8	2.71998	0.84149	3.23234	0.048	0.3095	0.27	6.075
woodcock	Scolopax rusticola	10	16.1	4.34697	1.31654	3.3018	0.048	0.3095	0.27	6.075
woodcock	Scolopax rusticola	10	7.7	1.33636	0.440133	3.03627	0.048	0.3095	0.27	6.075
woodcock	Scolopax rusticola	20	11.8	3.53784	1.37769	2.56795	0.048	0.3095	0.27	6.075
woodcock	Scolopax rusticola	20	15.8	5.80723	2.06025	2.8187	0.048	0.3095	0.27	6.075
woodcock	Scolopax rusticola	20	7.8	1.93073	0.846049	2.28206	0.048	0.3095	0.27	6.075
woodcock	Scolopax rusticola	30	11.9	3.79783	2.06448	1.83961	0.048	0.3095	0.27	6.075
woodcock	Scolopax rusticola	30	16	7.00391	3.18779	2.19711	0.048	0.3095	0.27	6.075
woodcock	Scolopax rusticola	30	7.9	1.97628	1.25896	1.56977	0.048	0.3095	0.27	6.075
woodpigeon	Columba palumbus	-10	12	-2.09	0.933732	-2.23833	0.077	0.49	0.35	6.36364
woodpigeon	Columba palumbus	-10	16.1	-3.67976	1.60549	-2.29198	0.077	0.49	0.35	6.36364
woodpigeon	Columba palumbus	-10	8	-1.34647	0.58968	-2.2834	0.077	0.49	0.35	6.36364
woodpigeon	Columba palumbus	-20	12	-2.92617	1.61137	-1.81596	0.077	0.49	0.35	6.36364
woodpigeon	Columba palumbus	-20	16.1	-5.32606	2.72079	-1.95754	0.077	0.49	0.35	6.36364
woodpigeon	Columba palumbus	-20	7.8	-1.85177	1.0264	-1.80414	0.077	0.49	0.35	6.36364
woodpigeon	Columba palumbus	0	12	-0.527828	0.513726	-1.02745	0.077	0.49	0.35	6.36364
woodpigeon	Columba palumbus	0	15.8	-0.880493	0.934299	-0.94241	0.077	0.49	0.35	6.36364
woodpigeon	Columba palumbus	0	7.8	-0.621141	0.300966	-2.06383	0.077	0.49	0.35	6.36364
woodpigeon	Columba palumbus	10	12	2.96672	0.724158	4.09679	0.077	0.49	0.35	6.36364
woodpigeon	Columba palumbus	10	15.8	4.13766	1.13829	3.63498	0.077	0.49	0.35	6.36364
woodpigeon	Columba palumbus	10	7.8	1.92434	0.445597	4.31857	0.077	0.49	0.35	6.36364
woodpigeon	Columba palumbus	20	12	5.98608	1.59076	3.76304	0.077	0.49	0.35	6.36364
woodpigeon	Columba palumbus	20	15.8	8.55862	2.30201	3.71789	0.077	0.49	0.35	6.36364
woodpigeon	Columba palumbus	20	7.9	3.22165	0.978299	3.29311	0.077	0.49	0.35	6.36364
woodpigeon	Columba palumbus	30	11.8	7.24912	2.77555	2.61178	0.077	0.49	0.35	6.36364
woodpigeon	Columba palumbus	30	15.7	10.674	3.37537	3.16232	0.077	0.49	0.35	6.36364
woodpigeon	Columba palumbus	30	7.7	3.53581	1.68787	2.09483	0.077	0.49	0.35	6.36364
jackdaw	Corvus monedula	-10	11.9	-1.08453	0.509925	-2.12685	0.0554	0.246	0.29	6.0722
jackdaw	Corvus monedula	-10	15.7	-1.77063	0.908496	-1.94897	0.0554	0.246	0.29	6.0722
jackdaw	Corvus monedula	-10	8.2	-0.856634	0.352262	-2.43181	0.0554	0.246	0.29	6.0722
jackdaw	Corvus monedula	-20	11.9	-1.90586	0.915787	-2.08111	0.0554	0.246	0.29	6.0722
jackdaw	Corvus monedula	-20	16	-3.04732	1.55273	-1.96256	0.0554	0.246	0.29	6.0722
jackdaw	Corvus monedula	-20	8	-1.27742	0.611772	-2.08807	0.0554	0.246	0.29	6.0722
jackdaw	Corvus monedula	0	12	0.858225	0.395119	2.17207	0.0554	0.246	0.29	6.0722
jackdaw	Corvus monedula	0	16.1	0.764721	0.688385	1.11089	0.0554	0.246	0.29	6.0722
jackdaw	Corvus monedula	0	7.9	0.868234	0.237585	3.65441	0.0554	0.246	0.29	6.0722
jackdaw	Corvus monedula	10	11.9	3.27834	0.775683	4.22639	0.0554	0.246	0.29	6.0722
jackdaw	Corvus monedula	10	16.1	4.25481	1.11466	3.81713	0.0554	0.246	0.29	6.0722
jackdaw	Corvus monedula	10	7.8	2.18018	0.546394	3.99012	0.0554	0.246	0.29	6.0722
jackdaw	Corvus monedula	20	11.9	4.83098	1.49303	3.23568	0.0554	0.246	0.29	6.0722
jackdaw	Corvus monedula	20	16.1	7.30249	2.10431	3.47026	0.0554	0.246	0.29	6.0722
jackdaw	Corvus monedula	20	7.8	2.86936	1.03388	2.77533	0.0554	0.246	0.29	6.0722
jackdaw	Corvus monedula	30	11.7	4.46179	2.28995	1.94842	0.0554	0.246	0.29	6.0722
jackdaw	Corvus monedula	30	16	8.97233	3.54493	2.53103	0.0554	0.246	0.29	6.0722
jackdaw	Corvus monedula	30	7.7	2.59106	1.5143	1.71105	0.0554	0.246	0.29	6.0722
